# Supplementary material for: Unraveling the Drivers of Continuous Summer Ozone Pollution Episodes in Bozhou, China: Toward Targeted Control Strategies
Source: Toxics. 2025 Dec 29;14(1):37. doi: 10.3390/toxics14010037 (PMC12845908; doi:10.3390/toxics14010037)
Supplement: Supplementary file 1 [file toxics-14-00037-s001.zip]

Archive with 1 entries (1 files):
- toxics-4047832-supplementary.pdf
